# Supplementary material for: First report of Eutrichosomella Girault (Hymenoptera, Aphelinidae) from China, with description of a new species
Source: Zookeys. 2021 Nov 16;1071:1–9. doi: 10.3897/zookeys.1071.71909 (PMC8610965; doi:10.3897/zookeys.1071.71909)
Supplement: XML Treatment for Eutrichosomella yunnanensis [file zookeys.1071.71909-treatment1.xml]

<!DOCTYPE tp:taxon-treatment
  PUBLIC "-//TaxonX//DTD Taxonomic Treatment Publishing DTD v0 20100105//EN" "tax-treatment-NSO.dtd">
<tp:taxon-treatment xmlns:tp="http://www.plazi.org/taxpub"><tp:treatment-meta><kwd-group><label>Taxon classification</label><kwd>
              <named-content content-type="kingdom">Animalia</named-content>
            </kwd><kwd>
              <named-content content-type="order">Hymenoptera</named-content>
            </kwd><kwd>
              <named-content content-type="family">Aphelinidae</named-content>
            </kwd></kwd-group><mixed-citation publication-type="journal"><person-group><name><surname>Chen</surname><given-names>Ye</given-names></name><name><surname>Chen</surname><given-names>Hai-feng</given-names></name></person-group><article-title>First report of <italic><tp:taxon-name><tp:taxon-name-part taxon-name-part-type="genus" reg="Eutrichosomella">Eutrichosomella</tp:taxon-name-part></tp:taxon-name></italic> Girault (<tp:taxon-name><tp:taxon-name-part taxon-name-part-type="order">Hymenoptera</tp:taxon-name-part></tp:taxon-name>, <tp:taxon-name><tp:taxon-name-part taxon-name-part-type="family">Aphelinidae</tp:taxon-name-part></tp:taxon-name>) from China, with description of a new species</article-title><source>Zookeys</source><day>16</day><month>11</month><year>2021</year><volume>1071</volume><fpage>1</fpage><lpage>9</lpage><pub-id pub-id-type="doi">10.3897/zookeys.1071.71909</pub-id></mixed-citation></tp:treatment-meta><tp:nomenclature><tp:taxon-name>
            <object-id xmlns:xlink="http://www.w3.org/1999/xlink" content-type="arpha" xlink:type="simple">07B88F12-DE4C-555F-984B-C68D57188092</object-id>
            <tp:taxon-name-part taxon-name-part-type="genus" reg="Eutrichosomella">Eutrichosomella</tp:taxon-name-part>
            <tp:taxon-name-part taxon-name-part-type="species" reg="yunnanensis">yunnanensis</tp:taxon-name-part>
            <object-id xmlns:xlink="http://www.w3.org/1999/xlink" content-type="zoobank" xlink:type="simple">http://zoobank.org/BE0EB460-BB33-446B-9FF0-958AC43FF96B</object-id>
          </tp:taxon-name><tp:taxon-status xmlns:xlink="http://www.w3.org/1999/xlink" xlink:type="simple">sp. nov.</tp:taxon-status><xref ref-type="fig" rid="F1">Figs 1</xref><xref ref-type="fig" rid="F2">, 5–11</xref><xref ref-type="fig" rid="F3">, 12–15</xref></tp:nomenclature><tp:treatment-sec sec-type="type material" id="SECID0EWLAC"><title>Type material.</title><p><bold><italic>Holotype</italic></bold>: China • 1♀; Yunnan Province; Xishuangbanna; Mengla County; Menglun Town; <named-content xmlns:xlink="http://www.w3.org/1999/xlink" content-type="dwc:verbatimCoordinates" xlink:type="simple"><named-content content-type="geo-json" specific-use="{&#34;type&#34;:&#34;Point&#34;,&#34;coordinates&#34;:[101.284667,21.895333]}" id="NCID0EEMAC" xlink:type="simple">21°53.72'N, 101°17.08'E</named-content></named-content>; 611m a.s.l.; 22 Aug. 2020; Y. Chen, H.-f. Zhao, Y.-g. Qin, Z.-g. Chen, leg.; <abbrev xmlns:xlink="http://www.w3.org/1999/xlink" content-type="institution" xlink:title="Langfang Normal University" id="ABBRID0EJMAC" xlink:type="simple">LFNU</abbrev> A-Eut202101 [on slide]. <bold><italic>Paratypes</italic></bold>: 1♂; same data as holotype; <abbrev xmlns:xlink="http://www.w3.org/1999/xlink" content-type="institution" xlink:title="Langfang Normal University" id="ABBRID0ERMAC" xlink:type="simple">LFNU</abbrev> A-Eut202102 [on slide]. 1♀; Yunnan Province; Xishuangbanna; Mengla County; Menglun Town; <named-content xmlns:xlink="http://www.w3.org/1999/xlink" content-type="dwc:verbatimCoordinates" xlink:type="simple"><named-content content-type="geo-json" specific-use="{&#34;type&#34;:&#34;Point&#34;,&#34;coordinates&#34;:[101.279167,21.904667]}" id="NCID0EZMAC" xlink:type="simple">21°54.28'N, 101°16.75'E</named-content></named-content>; 629m a.s.l.; 25 Jun. 2019; Z.-l. Bai, Z.-g. Chen, Y.-j. Lin, C. Wang, Y.-f. Tong, H. Yu leg.; <abbrev xmlns:xlink="http://www.w3.org/1999/xlink" content-type="institution" xlink:title="Langfang Normal University" id="ABBRID0E5MAC" xlink:type="simple">LFNU</abbrev> A-Eut202103 [on slide]. 1♀; Yunnan Province; Xishuangbanna; Mengla County; Menglun Town; <named-content xmlns:xlink="http://www.w3.org/1999/xlink" content-type="dwc:verbatimCoordinates" xlink:type="simple"><named-content content-type="geo-json" specific-use="{&#34;type&#34;:&#34;Point&#34;,&#34;coordinates&#34;:[101.281667,21.900000]}" id="NCID0EGNAC" xlink:type="simple">21°54'N, 101°16.9'E</named-content></named-content>; 561m a.s.l.; 27 Jun. 2019; Z.-l. Bai, Z.-g. Chen, C. Wang, Y.-f. Tong, H. Yu leg.; <abbrev xmlns:xlink="http://www.w3.org/1999/xlink" content-type="institution" xlink:title="Langfang Normal University" id="ABBRID0ELNAC" xlink:type="simple">LFNU</abbrev> A-Eut202104 [on slide].</p></tp:treatment-sec><tp:treatment-sec sec-type="diagnosis" id="SECID0EQNAC"><title>Diagnosis.</title><p>Females of <italic><tp:taxon-name><tp:taxon-name-part taxon-name-part-type="genus" reg="Eutrichosomella">Eutrichosomella</tp:taxon-name-part><tp:taxon-name-part taxon-name-part-type="species" reg="yunnanensis">yunnanensis</tp:taxon-name-part></tp:taxon-name></italic> sp. nov. can be distinguished from females of other species in this genus by the following combination of characters: dark brown gaster; characteristically pigmented forewing as in Figs <xref ref-type="fig" rid="F1">2</xref>, <xref ref-type="fig" rid="F2">8</xref>; long pedicel and <abbrev xmlns:xlink="http://www.w3.org/1999/xlink" xlink:title="funicle segments 3" id="ABBRID0EJOAC" xlink:type="simple">F3</abbrev> as in Fig. <xref ref-type="fig" rid="F2">6</xref>; linea calva broadening from the anterior forewing margin to the posterior forewing margin; long postmarginal vein, almost as long as the stigma vein (Fig. <xref ref-type="fig" rid="F2">8</xref>, inset) and location of setae on mesoscutellum as in Fig. <xref ref-type="fig" rid="F2">7</xref>.</p></tp:treatment-sec><tp:treatment-sec sec-type="description" id="SECID0EZOAC"><title>Description.</title><p><bold>Female.</bold> Body length 1.18–1.63 mm (1.48 mm).</p><p><bold><italic>Coloration</italic></bold> (Figs <xref ref-type="fig" rid="F1">1</xref>, <xref ref-type="fig" rid="F1">2</xref>). Head with face and malar space pale, vertex orange yellow and with dark setae, occiput pale. Eyes yellow, ocelli dark brown. Antenna with scape pale yellow and with ventral surface brown, pedicel pale brown to brown, funicle brown, clava with basal half to two thirds brown and remainder parts yellow. Mandible pale with apex dark. Pronotum yellow. Mesosoma mostly orange yellow, with lateral lobe of mesoscutum paler; propodeum with two brown patches interior to each spiracle. Mesopleuron pale. Forewing (Fig. <xref ref-type="fig" rid="F2">8</xref>) largely infuscated, with hyaline parts as follows: submarginal vein, a curved band adjacent to stigmal vein and apex narrowly. Hindwing (Fig. <xref ref-type="fig" rid="F2">9</xref>) infuscated medially and apically. Legs generally yellow and suffused with brown on tibiae and tarsomeres. Metasoma with petiole pale yellow, gaster mostly dark brown and with blue reflections, Gt<sub>1</sub> and third valvula brown yellow.</p><fig id="F1" position="float" orientation="portrait"><object-id xmlns:xlink="http://www.w3.org/1999/xlink" content-type="doi" xlink:type="simple">10.3897/zookeys.1071.71909.figure1-4</object-id><object-id xmlns:xlink="http://www.w3.org/1999/xlink" content-type="arpha" xlink:type="simple">F844CC32-2631-53EA-B743-3E2E8B4577C4</object-id><label>Figure 1–4.</label><caption><p><italic><tp:taxon-name><tp:taxon-name-part taxon-name-part-type="genus" reg="Eutrichosomella">Eutrichosomella</tp:taxon-name-part><tp:taxon-name-part taxon-name-part-type="species" reg="yunnanensis">yunnanensis</tp:taxon-name-part></tp:taxon-name></italic> sp. nov., paratypes <bold>1</bold> body (♀), dorsal view <bold>2</bold> body (♀), lateral view <bold>3</bold> body (♂), dorsal view <bold>4</bold> body (♂), lateral view.</p></caption><graphic xmlns:xlink="http://www.w3.org/1999/xlink" xlink:href="zookeys-1071-001-g001.jpg" position="float" orientation="portrait" xlink:type="simple" id="oo_610932.jpg"><uri content-type="original_file" xlink:type="simple">https://binary.pensoft.net/fig/610932</uri></graphic></fig><p><bold><italic>Head</italic></bold> (Fig. <xref ref-type="fig" rid="F2">5</xref>), in frontal view, scaly reticulated, with the reticulation becoming elongate laterally. Frontovertex 0.3× head width, vertex with about 30 brown setae. Ocellar triangle with apical angle acute. Mandible with two teeth and a truncation. Antenna (Fig. <xref ref-type="fig" rid="F2">6</xref>) with scape 4.3–4.6× (4.5×) as long as wide; pedicel 3.2–3.6× (3.6×) as long as wide, about as long as funicle segments combined; an anellus (Fig. <xref ref-type="fig" rid="F2">6</xref>, inset) is present between pedicel and <abbrev xmlns:xlink="http://www.w3.org/1999/xlink" xlink:title="funicle segments 1" id="ABBRID0EOBAE" xlink:type="simple">F1</abbrev>; <abbrev xmlns:xlink="http://www.w3.org/1999/xlink" xlink:title="funicle segments 1" id="ABBRID0ESBAE" xlink:type="simple">F1</abbrev> transverse, with ventral margin a little longer than dorsal margin, 0.7–0.9× (0.9×) as long as wide; <abbrev xmlns:xlink="http://www.w3.org/1999/xlink" xlink:title="funicle segments 2" id="ABBRID0EWBAE" xlink:type="simple">F2</abbrev> quadrate, 1.2× as long as <abbrev xmlns:xlink="http://www.w3.org/1999/xlink" xlink:title="funicle segments 1" id="ABBRID0E1BAE" xlink:type="simple">F1</abbrev>; <abbrev xmlns:xlink="http://www.w3.org/1999/xlink" xlink:title="funicle segments 3" id="ABBRID0E5BAE" xlink:type="simple">F3</abbrev> 1.5–1.8× (1.8×) as long as wide, 1.3× as long as <abbrev xmlns:xlink="http://www.w3.org/1999/xlink" xlink:title="funicle segments 1" id="ABBRID0ECCAE" xlink:type="simple">F1</abbrev> and <abbrev xmlns:xlink="http://www.w3.org/1999/xlink" xlink:title="funicle segments 2" id="ABBRID0EGCAE" xlink:type="simple">F2</abbrev> combined; clava 3.0–3.7× (3.7×) as long as wide, 0.8× length of scape, and 2.5–2.6× (2.6×) as long as <abbrev xmlns:xlink="http://www.w3.org/1999/xlink" xlink:title="funicle segments 3" id="ABBRID0EKCAE" xlink:type="simple">F3</abbrev>. <abbrev xmlns:xlink="http://www.w3.org/1999/xlink" xlink:title="funicle segments 3" id="ABBRID0EOCAE" xlink:type="simple">F3</abbrev> and clava with 4 and 16 longitudinal sensilla, respectively. Measurements of holotype, length (width): scape, 320.9 (70.7); pedicel, 171.4 (47.6); <abbrev xmlns:xlink="http://www.w3.org/1999/xlink" xlink:title="funicle segments 1" id="ABBRID0ESCAE" xlink:type="simple">F1</abbrev>, 37.0 (42.0); <abbrev xmlns:xlink="http://www.w3.org/1999/xlink" xlink:title="funicle segments 2" id="ABBRID0EWCAE" xlink:type="simple">F2</abbrev>, 42.8 (42.8); <abbrev xmlns:xlink="http://www.w3.org/1999/xlink" xlink:title="funicle segments 3" id="ABBRID0E1CAE" xlink:type="simple">F3</abbrev> 101.7 (57.3); clava, 256.4 (69.7).</p><p><bold><italic>Mesosoma</italic></bold> (Fig. <xref ref-type="fig" rid="F2">7</xref>). Dorsum of mesoscutum polygonal reticulate, with the sculpture of lateral lobe of mesoscutum elongate on inner side; mesoscutellum mostly reticulate, smooth posteriorly, and with a pale longitudinal groove medially; metanotum reticulate on median region; propodeum smooth, but with finely polygonal reticulate sculpture on lateral sides. Pronotum with 4–5 rows of setae, the row along the posterior margin longer. Midlobe of mesoscutum 0.8× as long as wide, with 21–24 (24) setae, the seta on the anterolateral corner and the apical pair of setae long. Lateral lobe of mesoscutum with 3 or 4 setae. Axilla with 1 long seta, its width 1.3× anterior width of mesoscutellum. Mesoscutellum hexagonal, as long as wide, with two pairs of long setae located in anterior part and posterior part, respectively. Distance between anterior pair of scutellar setae 0.4× that between posterior pair. Placoid sensilla located in median region of mesoscutellum; distance between sensilla 0.5× that between posterior scutellar setae. Metanotum 0.7× as long as propodeum in median length. Propodeum with 13–15 (15) short setae (Fig. <xref ref-type="fig" rid="F2">7</xref>) proximal to spiracle, and with a digital projection on median area posteriorly.</p><p><bold><italic>Wings</italic>.</bold> Forewing (Fig. <xref ref-type="fig" rid="F2">8</xref>) 2.8× as long as wide. Costal cell 0.8× length of marginal vein, with 12 fine setae; submarginal vein with 5 setae; parastigma with 1 seta; marginal vein with 14 setae along anterior margin; postmarginal vein long, about as long as stigmal vein; stigmal vein swollen posteriorly and with 3 big and 1 small sensilla arranged nearly in a line (Fig. <xref ref-type="fig" rid="F2">8</xref>, inset). Linea calva becoming broader posteriorly, not closed. Hindwing (Fig. <xref ref-type="fig" rid="F2">9</xref>) 4.2× as long as wide, with longest marginal fringe 0.2–0.3× (0.3×) wing width. Measurements of holotype, length (width): forewing, 1441.6 (529.4); costal cell, 350; marginal vein, 460; postmarginal vein, 40; stigmal vein, 40; hindwing 1189.7 (282.4).</p><p><bold><italic>Legs</italic></bold> (Fig. <xref ref-type="fig" rid="F2">10</xref>). Mesotibial spur 0.7× as long as corresponding basitarsus. Length measurements of holotype: mesotibia, 564.4; mesotibial spur, 147.1; mesobasitarsus, 216.</p><p><bold><italic>Metasoma</italic></bold> (Fig. <xref ref-type="fig" rid="F2">11</xref>). Dorsum of metasoma generally smooth, except median area of Gt<sub>1</sub> and lateral sides of gasteral tergites with fine reticulations. Ovipositor originating from Gt<sub>2</sub> to apex of Gt<sub>3</sub>, 0.8–0.9× (0.8×) as long as mesotibia and slightly exerted. Second valvifer 2.7× as long as third valvula; third valvula 0.6× as long as mesobasitarsus. Length measurements of holotype: ovipositor, 465.2; second valvifer, 340.7; third valvula, 124.5.</p><fig id="F2" position="float" orientation="portrait"><object-id xmlns:xlink="http://www.w3.org/1999/xlink" content-type="doi" xlink:type="simple">10.3897/zookeys.1071.71909.figure5-11</object-id><object-id xmlns:xlink="http://www.w3.org/1999/xlink" content-type="arpha" xlink:type="simple">15C12AC9-F1E2-50F8-AB10-852CD3F2257B</object-id><label>Figure 5–11.</label><caption><p><italic><tp:taxon-name><tp:taxon-name-part taxon-name-part-type="genus" reg="Eutrichosomella">Eutrichosomella</tp:taxon-name-part><tp:taxon-name-part taxon-name-part-type="species" reg="yunnanensis">yunnanensis</tp:taxon-name-part></tp:taxon-name></italic> sp. nov., holotype <bold>5</bold> head <bold>6</bold> antenna <bold>7</bold> mesosoma <bold>8</bold> forewing, inset shows postmarginal vein (pmv) and stigma vein (sv) <bold>9</bold> hindwing <bold>10</bold> legs <bold>11</bold> gaster.</p></caption><graphic xmlns:xlink="http://www.w3.org/1999/xlink" xlink:href="zookeys-1071-001-g002.jpg" position="float" orientation="portrait" xlink:type="simple" id="oo_610933.jpg"><uri content-type="original_file" xlink:type="simple">https://binary.pensoft.net/fig/610933</uri></graphic></fig><p><bold>Male.</bold> Body length 1.16 mm. Similar to female except as follows. Forewing (Figs <xref ref-type="fig" rid="F1">4</xref>, <xref ref-type="fig" rid="F3">14</xref>) with the infuscate patches a little paler than in the female. Legs paler. Gaster (Fig. <xref ref-type="fig" rid="F1">3</xref>) with Gt<sub>1</sub> and Gt<sub>2</sub> yellow, Gt<sub>3</sub> mostly yellow and with a transverse short brown band on each lateral side, Gt<sub>4</sub> brown posteriorly, Gt<sub>5</sub>–Gt<sub>7</sub> brown.</p><p>Head with ocellar triangle with apical angle obtuse. Antenna (Fig. <xref ref-type="fig" rid="F3">12</xref>) with scape expanded ventrally, 3.4× as long as wide; <abbrev xmlns:xlink="http://www.w3.org/1999/xlink" xlink:title="funicle segments 1" id="ABBRID0EEHAE" xlink:type="simple">F1</abbrev> and <abbrev xmlns:xlink="http://www.w3.org/1999/xlink" xlink:title="funicle segments 2" id="ABBRID0EIHAE" xlink:type="simple">F2</abbrev> subequal in length and width, <abbrev xmlns:xlink="http://www.w3.org/1999/xlink" xlink:title="funicle segments 3" id="ABBRID0EMHAE" xlink:type="simple">F3</abbrev> about as long as <abbrev xmlns:xlink="http://www.w3.org/1999/xlink" xlink:title="funicle segments 1" id="ABBRID0EQHAE" xlink:type="simple">F1</abbrev> and <abbrev xmlns:xlink="http://www.w3.org/1999/xlink" xlink:title="funicle segments 2" id="ABBRID0EUHAE" xlink:type="simple">F2</abbrev> combined. <abbrev xmlns:xlink="http://www.w3.org/1999/xlink" xlink:title="funicle segments 3" id="ABBRID0EYHAE" xlink:type="simple">F3</abbrev> and clava with 2 and 7 longitudinal sensilla, respectively. Genitalia (Fig. <xref ref-type="fig" rid="F3">15</xref>) with paramere 1.8× as long as wide; each digitus 0.3× length of paramere, with two short denticles and a fine seta at apex; aedeagus 1.5× as long as paramere and 1.2× as long as mesobasitarsus. Measurements, length (width): scape, 230.7 (67); pedicel, 122.1 (37); <abbrev xmlns:xlink="http://www.w3.org/1999/xlink" xlink:title="funicle segments 1" id="ABBRID0EAIAE" xlink:type="simple">F1</abbrev>, 28.5 (30.5); <abbrev xmlns:xlink="http://www.w3.org/1999/xlink" xlink:title="funicle segments 2" id="ABBRID0EEIAE" xlink:type="simple">F2</abbrev>, 31 (31); <abbrev xmlns:xlink="http://www.w3.org/1999/xlink" xlink:title="funicle segments 3" id="ABBRID0EIIAE" xlink:type="simple">F3</abbrev>, 57.5 (42.3); clava, 149 (50); forewing 1185.2 (426.7); hindwing 1010 (210); mesotibia, 431.3; mesotibial spur, 96.9; mesobasitarsus, 168.6; genitalia, 245.3; paramere, 132.5; aedeagus, 198.8.</p><fig id="F3" position="float" orientation="portrait"><object-id xmlns:xlink="http://www.w3.org/1999/xlink" content-type="doi" xlink:type="simple">10.3897/zookeys.1071.71909.figure12-15</object-id><object-id xmlns:xlink="http://www.w3.org/1999/xlink" content-type="arpha" xlink:type="simple">81584B0C-91CA-5CA3-B536-EA35FCB6A7DD</object-id><label>Figure 12–15.</label><caption><p><italic><tp:taxon-name><tp:taxon-name-part taxon-name-part-type="genus" reg="Eutrichosomella">Eutrichosomella</tp:taxon-name-part><tp:taxon-name-part taxon-name-part-type="species" reg="yunnanensis">yunnanensis</tp:taxon-name-part></tp:taxon-name></italic> sp. nov., paratype (♂) <bold>12</bold> antenna <bold>13</bold> mesosoma <bold>14</bold> forewing <bold>15</bold> genitalia.</p></caption><graphic xmlns:xlink="http://www.w3.org/1999/xlink" xlink:href="zookeys-1071-001-g003.jpg" position="float" orientation="portrait" xlink:type="simple" id="oo_610934.jpg"><uri content-type="original_file" xlink:type="simple">https://binary.pensoft.net/fig/610934</uri></graphic></fig></tp:treatment-sec><tp:treatment-sec sec-type="host" id="SECID0EMJAE"><title>Host.</title><p>Unknown.</p></tp:treatment-sec><tp:treatment-sec sec-type="etymology" id="SECID0ERJAE"><title>Etymology.</title><p>Named after the locality of type specimen.</p></tp:treatment-sec><tp:treatment-sec sec-type="distribution" id="SECID0EWJAE"><title>Distribution.</title><p>China (Xishuangbanna Dai Autonomous Prefecture of Yunnan Province).</p></tp:treatment-sec><tp:treatment-sec sec-type="comments" id="SECID0E2JAE"><title>Comments.</title><p>This species does not run to any couplet in the key to Indian species of <italic><tp:taxon-name><tp:taxon-name-part taxon-name-part-type="genus" reg="Eutrichosomella">Eutrichosomella</tp:taxon-name-part></tp:taxon-name></italic> (Hayat &amp; Veenakumari 2016), and differs from the four Indian species (<italic><tp:taxon-name><tp:taxon-name-part taxon-name-part-type="genus" reg="Eutrichosomella">E.</tp:taxon-name-part><tp:taxon-name-part taxon-name-part-type="species" reg="ibra">ibra</tp:taxon-name-part></tp:taxon-name></italic>, <italic><tp:taxon-name><tp:taxon-name-part taxon-name-part-type="genus" reg="Eutrichosomella">E.</tp:taxon-name-part><tp:taxon-name-part taxon-name-part-type="species" reg="indica">indica</tp:taxon-name-part></tp:taxon-name></italic>, <italic><tp:taxon-name><tp:taxon-name-part taxon-name-part-type="genus" reg="Eutrichosomella">E.</tp:taxon-name-part><tp:taxon-name-part taxon-name-part-type="species" reg="keralaensis">keralaensis</tp:taxon-name-part></tp:taxon-name></italic>, and <italic><tp:taxon-name><tp:taxon-name-part taxon-name-part-type="genus" reg="Eutrichosomella">E.</tp:taxon-name-part><tp:taxon-name-part taxon-name-part-type="species" reg="veenakumariae">veenakumariae</tp:taxon-name-part></tp:taxon-name></italic>) by the following combination of characters: antenna mostly brown with scape and apical of clava pale yellow to yellow (vs. antenna white to yellow, or antenna dark brown with a subapical band on scape and most of clava white; cf. fig. 3 in <xref ref-type="bibr" rid="B11">Manickavasagam and Menakadevi 2012</xref>), <abbrev xmlns:xlink="http://www.w3.org/1999/xlink" xlink:title="funicle segments 3" id="ABBRID0EYLAE" xlink:type="simple">F3</abbrev> 1.5–1.8× as long as wide (vs. less than 1.4× as long as wide), forewing largely infuscated, with the following parts hyaline: the area below the submarginal vein, a curved band adjacent to the stigmal vein and apex narrowly (vs. forewing with broad or narrow infuscation below margin vein, without hyaline band adjacent to stigmal vein; forewing of <italic><tp:taxon-name><tp:taxon-name-part taxon-name-part-type="genus" reg="Eutrichosomella">E.</tp:taxon-name-part><tp:taxon-name-part taxon-name-part-type="species" reg="keralaensis">keralaensis</tp:taxon-name-part></tp:taxon-name></italic> similar to the new species but with a large suboval hyaline spot in the median infuscate area; cf. fig. 6 in <xref ref-type="bibr" rid="B11">Manickavasagam and Menakadevi 2012</xref>), postmarginal vein of forewing long, about as long as stigmal vein (vs. absent, or three-fourths of stigmal vein), two pairs of setae on mesoscutellum located in anterior part and posterior part, respectively (vs. both located in posterior part; cf. fig. 4 in <xref ref-type="bibr" rid="B6">Hayat 2014</xref>, except <italic><tp:taxon-name><tp:taxon-name-part taxon-name-part-type="genus" reg="Eutrichosomella">E.</tp:taxon-name-part><tp:taxon-name-part taxon-name-part-type="species" reg="keralaensis">keralaensis</tp:taxon-name-part></tp:taxon-name></italic>). Apart from the above differences, the new species can be distinguished from <italic><tp:taxon-name><tp:taxon-name-part taxon-name-part-type="genus" reg="Eutrichosomella">E.</tp:taxon-name-part><tp:taxon-name-part taxon-name-part-type="species" reg="keralaensis">keralaensis</tp:taxon-name-part></tp:taxon-name></italic> by having scape 4.3–4.6× as long as wide (vs 3.1×), <abbrev xmlns:xlink="http://www.w3.org/1999/xlink" xlink:title="funicle segments 1" id="ABBRID0EFNAE" xlink:type="simple">F1</abbrev> a little wider than long and <abbrev xmlns:xlink="http://www.w3.org/1999/xlink" xlink:title="funicle segments 2" id="ABBRID0EJNAE" xlink:type="simple">F2</abbrev> quadrate (vs. <abbrev xmlns:xlink="http://www.w3.org/1999/xlink" xlink:title="funicle segments 1" id="ABBRID0ENNAE" xlink:type="simple">F1</abbrev> and <abbrev xmlns:xlink="http://www.w3.org/1999/xlink" xlink:title="funicle segments 2" id="ABBRID0ERNAE" xlink:type="simple">F2</abbrev> both 0.5× as long as wide), and propodeum with 13–15 setae proximal to spiracle (vs. at least 3, possibly 4, setae according to redescription of <xref ref-type="bibr" rid="B6">Hayat 2014</xref>).</p><p><italic><tp:taxon-name><tp:taxon-name-part taxon-name-part-type="genus" reg="Eutrichosomella">Eutrichosomella</tp:taxon-name-part><tp:taxon-name-part taxon-name-part-type="species" reg="yunnanensis">yunnanensis</tp:taxon-name-part></tp:taxon-name></italic> sp. nov. seems morphologically close to <italic><tp:taxon-name><tp:taxon-name-part taxon-name-part-type="genus" reg="Eutrichosomella">E.</tp:taxon-name-part><tp:taxon-name-part taxon-name-part-type="species" reg="albiclava">albiclava</tp:taxon-name-part></tp:taxon-name></italic>. Based on Girault’s description and images (QMDIU_03328–QMDIU_03335 from the Queensland Museum), <italic><tp:taxon-name><tp:taxon-name-part taxon-name-part-type="genus" reg="Eutrichosomella">E.</tp:taxon-name-part><tp:taxon-name-part taxon-name-part-type="species" reg="yunnanensis">yunnanensis</tp:taxon-name-part></tp:taxon-name></italic> differs from <italic><tp:taxon-name><tp:taxon-name-part taxon-name-part-type="genus" reg="Eutrichosomella">E.</tp:taxon-name-part><tp:taxon-name-part taxon-name-part-type="species" reg="albiclava">albiclava</tp:taxon-name-part></tp:taxon-name></italic> by following characters: color of gaster apparently darker than mesosoma in slide-mounted specimen (vs. nearly the same according to QMDIU_03330 and QMDIU_03331), pedicel about as long as funicle segments combined (vs. two thirds), <abbrev xmlns:xlink="http://www.w3.org/1999/xlink" xlink:title="funicle segments 3" id="ABBRID0EHPAE" xlink:type="simple">F3</abbrev> 1.5–1.8× as long as wide (vs. a little longer than wide), forewing infuscated below marginal vein and subapically (vs. only infuscated below marginal vein, without any distal pigmentation, cf. QMDIU_03332).</p><fig id="F4" position="float" orientation="portrait"><object-id xmlns:xlink="http://www.w3.org/1999/xlink" content-type="doi" xlink:type="simple">10.3897/zookeys.1071.71909.figure16</object-id><object-id xmlns:xlink="http://www.w3.org/1999/xlink" content-type="arpha" xlink:type="simple">CC5BA1A2-E45D-56C5-B3AC-676C23F39EE7</object-id><label>Figure 16.</label><caption><p>Distribution of all species of <italic><tp:taxon-name><tp:taxon-name-part taxon-name-part-type="genus" reg="Eutrichosomella">Eutrichosomella</tp:taxon-name-part></tp:taxon-name></italic><xref ref-type="bibr" rid="B1">Girault 1915</xref>. Inset shows distributions of <italic><tp:taxon-name><tp:taxon-name-part taxon-name-part-type="genus" reg="Eutrichosomella">E.</tp:taxon-name-part><tp:taxon-name-part taxon-name-part-type="species" reg="ibra">ibra</tp:taxon-name-part></tp:taxon-name></italic>, <italic><tp:taxon-name><tp:taxon-name-part taxon-name-part-type="genus" reg="Eutrichosomella">E.</tp:taxon-name-part><tp:taxon-name-part taxon-name-part-type="species" reg="indica">indica</tp:taxon-name-part></tp:taxon-name></italic>, and <italic><tp:taxon-name><tp:taxon-name-part taxon-name-part-type="genus" reg="Eutrichosomella">E.</tp:taxon-name-part><tp:taxon-name-part taxon-name-part-type="species" reg="keralaensis">keralaensis</tp:taxon-name-part></tp:taxon-name></italic>.</p></caption><graphic xmlns:xlink="http://www.w3.org/1999/xlink" xlink:href="zookeys-1071-001-g004.jpg" position="float" orientation="portrait" xlink:type="simple" id="oo_610935.jpg"><uri content-type="original_file" xlink:type="simple">https://binary.pensoft.net/fig/610935</uri></graphic></fig></tp:treatment-sec><ref-list><ref id="B11"><mixed-citation xmlns:xlink="http://www.w3.org/1999/xlink" xlink:type="simple"><person-group><name name-style="western"><surname>Manickavasagam</surname><given-names>S</given-names></name><name name-style="western"><surname>Menakadevi</surname><given-names>C</given-names></name></person-group> (<year>2012</year>) <article-title>A new species of <italic><tp:taxon-name><tp:taxon-name-part taxon-name-part-type="genus">Eutrichosomella</tp:taxon-name-part></tp:taxon-name></italic> Girault (<tp:taxon-name><tp:taxon-name-part taxon-name-part-type="superfamily">Chalcidoidea</tp:taxon-name-part></tp:taxon-name>: <tp:taxon-name><tp:taxon-name-part taxon-name-part-type="family">Aphelinidae</tp:taxon-name-part></tp:taxon-name>) from India, with additional records of chalcids.</article-title><source>Madras Agricultural Journal</source><volume>99</volume>(<issue>10–12</issue>): <fpage>877</fpage>–<lpage>881</lpage>.</mixed-citation></ref><ref id="B6"><mixed-citation xmlns:xlink="http://www.w3.org/1999/xlink" xlink:type="simple"><person-group><name name-style="western"><surname>Hayat</surname><given-names>M</given-names></name></person-group> (<year>2014</year>) <article-title><tp:taxon-name>Eutrichosomellini</tp:taxon-name> (<tp:taxon-name><tp:taxon-name-part taxon-name-part-type="order">Hymenoptera</tp:taxon-name-part></tp:taxon-name>: <tp:taxon-name><tp:taxon-name-part taxon-name-part-type="superfamily">Chalcidoidea</tp:taxon-name-part></tp:taxon-name>: <tp:taxon-name><tp:taxon-name-part taxon-name-part-type="family">Aphelinidae</tp:taxon-name-part></tp:taxon-name>) from India, with description of two new genera.</article-title><source>Zootaxa</source><volume>3821</volume>(<issue>4</issue>): <fpage>425</fpage>–<lpage>442</lpage>. <ext-link xlink:type="simple" ext-link-type="doi" xlink:href="10.11646/zootaxa.3821.4.2">http://dx.doi.org/10.11646/zootaxa.3821.4.2</ext-link></mixed-citation></ref><ref id="B1"><mixed-citation xmlns:xlink="http://www.w3.org/1999/xlink" xlink:type="simple"><person-group><name name-style="western"><surname>Girault</surname><given-names>AA</given-names></name></person-group> (<year>1915</year>) <article-title>Australian <tp:taxon-name><tp:taxon-name-part taxon-name-part-type="order">Hymenoptera</tp:taxon-name-part></tp:taxon-name><tp:taxon-name><tp:taxon-name-part taxon-name-part-type="superfamily">Chalcidoidea</tp:taxon-name-part></tp:taxon-name>-VII. The family <tp:taxon-name><tp:taxon-name-part taxon-name-part-type="family">Encyrtidae</tp:taxon-name-part></tp:taxon-name> with descriptions of new genera and species.</article-title><source>Memoirs of the Queensland Museum</source><volume>4</volume>: <fpage>1</fpage>–<lpage>184</lpage>.</mixed-citation></ref></ref-list></tp:taxon-treatment>
